# Supplementary material for: Variations in Fruit Ploidy Level and Cell Size between Small- and Large-Fruited Olive Cultivars during Fruit Ontogeny
Source: Plants (Basel). 2024 Mar 29;13(7):990. doi: 10.3390/plants13070990 (PMC11013306; doi:10.3390/plants13070990)
Supplement: Supplementary file 1 [file plants-13-00990-s001.zip]

Archive with 1 entries (1 files):
- plants-2892161-supplementary.pdf
